# Supplementary material for: Gold Nanobeads with Enhanced Absorbance for Improved Sensitivity in Competitive Lateral Flow Immunoassays
Source: Foods. 2021 Jun 27;10(7):1488. doi: 10.3390/foods10071488 (PMC8307668; doi:10.3390/foods10071488)
Supplement: Supplementary file 1 [file foods-10-01488-s001.zip]

Archive with 1 entries (1 files):
- foods-1255652-supplementary.pdf
